# Supplementary material for: Lightweight End-to-End Deep Learning Solution for Estimating the Respiration Rate from Photoplethysmogram Signal
Source: Bioengineering (Basel). 2022 Oct 16;9(10):558. doi: 10.3390/bioengineering9100558 (PMC9598342; doi:10.3390/bioengineering9100558)
Supplement: Supplementary file 1 [file bioengineering-09-00558-s001.zip]

Archive with 1 entries (1 files):
- bioengineering-1936629-supplementary.pdf
